# Supplementary material for: Ceratophysella species from mushrooms in China (Collembola, Hypogastruridae)
Source: Zookeys. 2019 Feb 5;(822):67–77. doi: 10.3897/zookeys.822.30880 (PMC6374354; doi:10.3897/zookeys.822.30880)
Supplement: XML Treatment for Ceratophysella skarzynskii [file zookeys.822.30880-treatment1.xml]

<!DOCTYPE tp:taxon-treatment
  PUBLIC "-//TaxonX//DTD Taxonomic Treatment Publishing DTD v0 20100105//EN" "tax-treatment-NSO.dtd">
<tp:taxon-treatment xmlns:tp="http://www.plazi.org/taxpub"><tp:treatment-meta><kwd-group><label>Taxon classification</label><kwd><named-content xmlns:xlink="http://www.w3.org/1999/xlink" content-type="kingdom">Animalia</named-content></kwd><kwd><named-content xmlns:xlink="http://www.w3.org/1999/xlink" content-type="order">Collembola</named-content></kwd><kwd><named-content xmlns:xlink="http://www.w3.org/1999/xlink" content-type="family">Hypogastruridae</named-content></kwd></kwd-group><mixed-citation publication-type="journal"><person-group><name><surname>Weiner</surname><given-names>Wanda Maria</given-names></name><name><surname>Xie</surname><given-names>Zhijing</given-names></name><name><surname>Li</surname><given-names>Yu</given-names></name><name><surname>Sun</surname><given-names>Xin</given-names></name></person-group><article-title><italic><tp:taxon-name><tp:taxon-name-part taxon-name-part-type="genus" reg="Ceratophysella">Ceratophysella</tp:taxon-name-part></tp:taxon-name></italic> species from mushrooms in China (<tp:taxon-name><tp:taxon-name-part taxon-name-part-type="order">Collembola</tp:taxon-name-part></tp:taxon-name>, <tp:taxon-name><tp:taxon-name-part taxon-name-part-type="family">Hypogastruridae</tp:taxon-name-part></tp:taxon-name>)</article-title><source>Zookeys</source><day>5</day><month>2</month><year>2019</year><volume>2019</volume><issue>822</issue><fpage>67</fpage><lpage>77</lpage><pub-id pub-id-type="doi">10.3897/zookeys.822.30880</pub-id></mixed-citation></tp:treatment-meta><tp:nomenclature><tp:taxon-name>
            <tp:taxon-name-part taxon-name-part-type="genus" reg="Ceratophysella">Ceratophysella</tp:taxon-name-part>
            <tp:taxon-name-part taxon-name-part-type="species" reg="skarzynskii">skarzynskii</tp:taxon-name-part>
            <object-id xmlns:xlink="http://www.w3.org/1999/xlink" content-type="zoobank" xlink:type="simple">http://zoobank.org/BA3F1CD5-D62C-4AFA-8450-26FB928994CA</object-id>
          </tp:taxon-name><tp:taxon-authority>Weiner &amp; Sun</tp:taxon-authority><tp:taxon-status xmlns:xlink="http://www.w3.org/1999/xlink" xlink:type="simple">sp. n.</tp:taxon-status><xref ref-type="fig" rid="F1">Figs 1</xref><xref ref-type="fig" rid="F2">, 2</xref><xref ref-type="fig" rid="F3">, 3</xref><xref ref-type="table" rid="T1">, Table 1</xref></tp:nomenclature><tp:treatment-sec sec-type="type material" id="SECID0EDLAC"><title>Type material.</title><p><bold><italic>Holotype</italic></bold> : preadult male, China: Jilin: Changbai Mountains, alt. 2000 m, on <italic><tp:taxon-name><tp:taxon-name-part taxon-name-part-type="genus" reg="Russula">Russula</tp:taxon-name-part></tp:taxon-name></italic> sp., leg. Xin Sun, 29 July 2015. <bold><italic>Paratypes</italic></bold>: 10 females and one juvenile, the same data as holotype. Type material: the holotype and 8 paratypes are housed in <named-content xmlns:xlink="http://www.w3.org/1999/xlink" content-type="dwc:institutional_code" xlink:type="simple">IGA-CAS</named-content>, China, two paratypes in <named-content xmlns:xlink="http://www.w3.org/1999/xlink" content-type="dwc:institutional_code" xlink:type="simple">ISEA-PAS</named-content>, Poland.</p></tp:treatment-sec><tp:treatment-sec sec-type="diagnosis" id="SECID0EBMAC"><title>Diagnosis.</title><p>Dorsal chaetotaxy of type B with serrated chaetae. Maximal length 1.09 mm. Antennal segment IV with bi- <abbrev xmlns:xlink="http://www.w3.org/1999/xlink" xlink:title="subapical organite" id="ABBRID0EHMAC" xlink:type="simple">or</abbrev> trilobed apical vesicle and ventral sensory file with 30–32 peg-like <abbrev xmlns:xlink="http://www.w3.org/1999/xlink" xlink:title="sensorial chaetae on Th. and Abd." id="ABBRID0ELMAC" xlink:type="simple">s-chaetae</abbrev>. Dens with seven chaetae, five of them modified.</p></tp:treatment-sec><tp:treatment-sec sec-type="description" id="SECID0EPMAC"><title>Description.</title><p>Body length 0.9–1.09 mm (holotype: 1.07 mm). Body colour violet <abbrev xmlns:xlink="http://www.w3.org/1999/xlink" xlink:title="subapical organite" id="ABBRID0EVMAC" xlink:type="simple">or</abbrev> blue in alive specimens, grey <abbrev xmlns:xlink="http://www.w3.org/1999/xlink" xlink:title="subapical organite" id="ABBRID0EZMAC" xlink:type="simple">or</abbrev> grey-black in alcohol, ventrally pale. Granulation rather coarse, 10–14 granules between chaetae p<sub>1</sub> on <abbrev xmlns:xlink="http://www.w3.org/1999/xlink" xlink:title="abdominal segments" id="ABBRID0E6MAC" xlink:type="simple">Abd</abbrev>. V (Yosii’s parameter).</p><p><italic>Antennae</italic>. <abbrev xmlns:xlink="http://www.w3.org/1999/xlink" xlink:title="antennal segments" id="ABBRID0EHNAC" xlink:type="simple">Ant</abbrev>. IV with bilobed <abbrev xmlns:xlink="http://www.w3.org/1999/xlink" xlink:title="subapical organite" id="ABBRID0ELNAC" xlink:type="simple">or</abbrev> trilobed apical vesicle (<abbrev xmlns:xlink="http://www.w3.org/1999/xlink" xlink:title="apical vesicle" id="ABBRID0EPNAC" xlink:type="simple">av</abbrev>), subapical organite (<abbrev xmlns:xlink="http://www.w3.org/1999/xlink" xlink:title="subapical organite" id="ABBRID0ETNAC" xlink:type="simple">or</abbrev>), dorso-lateral microsensillum (<abbrev xmlns:xlink="http://www.w3.org/1999/xlink" xlink:title="s-microsetae (ms) (microsensillum)" id="ABBRID0EXNAC" xlink:type="simple">ms</abbrev>), seven cylindrical, subequal sensilla (dorsal S0, S1–4, dorsolateral S7–8), ca. 30 small, peg-like sensilla and one subcylindrical sensillum in ventral sensory file (sensory rasp) (Fig. <xref ref-type="fig" rid="F2">2A, B</xref>). <abbrev xmlns:xlink="http://www.w3.org/1999/xlink" xlink:title="antennal segments" id="ABBRID0E6NAC" xlink:type="simple">Ant</abbrev>. III-organ with two long (external) and two short (internal) curved sensilla (Fig. <xref ref-type="fig" rid="F2">2A</xref>). Microsensillum on ant. III present. Eversible sac between <abbrev xmlns:xlink="http://www.w3.org/1999/xlink" xlink:title="antennal segments" id="ABBRID0EHOAC" xlink:type="simple">Ant</abbrev>. III–IV present (Fig. <xref ref-type="fig" rid="F2">2B</xref>). <abbrev xmlns:xlink="http://www.w3.org/1999/xlink" xlink:title="antennal segments" id="ABBRID0EPOAC" xlink:type="simple">Ant</abbrev>. I with seven chaetae, <abbrev xmlns:xlink="http://www.w3.org/1999/xlink" xlink:title="antennal segments" id="ABBRID0ETOAC" xlink:type="simple">Ant</abbrev>. II with 13 chaetae.</p><p><italic>Head</italic>. Ocelli 8 + 8. Postantennal organ 1.5 times as large as single ocellus with four lobes of which the anterior pair is larger than the posterior pair (Fig. <xref ref-type="fig" rid="F2">2C</xref>). Accessory boss present (Fig. <xref ref-type="fig" rid="F2">2C</xref>).</p><p><italic>Labrum</italic> with 5, 5, 4 chaetae, four prelabrals present. Head of maxilla of the <italic><tp:taxon-name><tp:taxon-name-part taxon-name-part-type="genus" reg="Ceratophysella">C.</tp:taxon-name-part><tp:taxon-name-part taxon-name-part-type="species" reg="armata">armata</tp:taxon-name-part></tp:taxon-name></italic>type. Maxillary outer lobe with two sublobal hairs. Labium of the <italic><tp:taxon-name><tp:taxon-name-part taxon-name-part-type="genus" reg="Ceratophysella">C.</tp:taxon-name-part><tp:taxon-name-part taxon-name-part-type="species" reg="armata">armata</tp:taxon-name-part></tp:taxon-name></italic> type, with five papillae (A–E) and six proximal chaetae. Guard chaetae a<sub>1</sub>, b<sub>1–2</sub>, d<sub>2</sub>, e<sub>2</sub> and lateral processus (<abbrev xmlns:xlink="http://www.w3.org/1999/xlink" xlink:title="lateral processus on labial palp" id="ABBRID0EGAAE" xlink:type="simple">l.p</abbrev>.) as accessory papillae with short terminal sensillum. Guards b<sub>3–4</sub>, d<sub>3–4</sub>, and e<sub>1–6</sub> with long sensilla. Dorsal guards b<sub>3–4</sub>, d<sub>3–4</sub>, and e<sub>3</sub> distally expanded and flattened.</p><p><italic>Chaetotaxy</italic>. Differentiation of dorsal chaetae into micro-/meso- and macrochaetae quite distinct (Figs <xref ref-type="fig" rid="F1">1A</xref>, <xref ref-type="fig" rid="F1">1B</xref>, <xref ref-type="fig" rid="F2">2D</xref>, <xref ref-type="fig" rid="F3">3C</xref>). Arrangement of chaetae on head typical for the genus, spine-like chaetae absent. Cephalic chaetae d<sub>2, 4</sub>, v<sub>2</sub>, p<sub>3,4</sub>, g<sub>1, 5</sub>, l<sub>01</sub>, l<sub>11</sub> as macrochaetae. Dorsal chaetotaxy of B type (sensu <xref ref-type="bibr" rid="B11">Gisin 1947</xref>, <xref ref-type="bibr" rid="B6">Bourgeois and Cassagnau 1972</xref>, and <xref ref-type="bibr" rid="B2">Babenko et al. 1994</xref>) (Fig. <xref ref-type="fig" rid="F1">1B</xref>). Chaetae of medium length, pointed and serrated. <abbrev xmlns:xlink="http://www.w3.org/1999/xlink" xlink:title="thoracic segments" id="ABBRID0EGCAE" xlink:type="simple">Th</abbrev>. I with macrochaetae p<sub>4</sub>, without p<sub>2</sub>. <abbrev xmlns:xlink="http://www.w3.org/1999/xlink" xlink:title="thoracic segments" id="ABBRID0EOCAE" xlink:type="simple">Th</abbrev>. II–III with macrochaetae p<sub>2</sub> (shifted forward), p<sub>5, 6</sub>, m<sub>5</sub>, chaetae m<sub>4</sub> and m<sub>5</sub> (<abbrev xmlns:xlink="http://www.w3.org/1999/xlink" xlink:title="thoracic segments" id="ABBRID0E3CAE" xlink:type="simple">Th</abbrev>. II with m<sub>4’</sub>and microsensillum <abbrev xmlns:xlink="http://www.w3.org/1999/xlink" xlink:title="s-microsetae (ms) (microsensillum)" id="ABBRID0ECDAE" xlink:type="simple">ms</abbrev>), chaetae p<sub>4</sub> m<sub>6</sub> as sensorial chaetae s, chaetae a<sub>2</sub> as long as a<sub>3</sub>. <abbrev xmlns:xlink="http://www.w3.org/1999/xlink" xlink:title="abdominal segments" id="ABBRID0EODAE" xlink:type="simple">Abd</abbrev>. I–III with macrochaetae p<sub>2,6</sub>, sensorial chaetae s = p<sub>5</sub>. <abbrev xmlns:xlink="http://www.w3.org/1999/xlink" xlink:title="abdominal segments" id="ABBRID0EWDAE" xlink:type="simple">Abd</abbrev>. IV with macrochaetae p<sub>1, 3, 6</sub>, <abbrev xmlns:xlink="http://www.w3.org/1999/xlink" xlink:title="sensorial chaetae on Th. and Abd." id="ABBRID0E3DAE" xlink:type="simple">s-chaetae</abbrev> as p<sub>4</sub>. <abbrev xmlns:xlink="http://www.w3.org/1999/xlink" xlink:title="abdominal segments" id="ABBRID0ECEAE" xlink:type="simple">Abd</abbrev>. V with macrochaetae p<sub>1, 5</sub>, 4 + 4 a-chaetae inside two macrochaetae p5 (a<sub>2, 2’</sub> absent, chaeta a<sub>5</sub><!--PageBreak -->straight above p<sub>5</sub>) (Figs <xref ref-type="fig" rid="F1">1B</xref>, <xref ref-type="fig" rid="F3">3C</xref>). Body <abbrev xmlns:xlink="http://www.w3.org/1999/xlink" xlink:title="sensorial chaetae on Th. and Abd." id="ABBRID0EYEAE" xlink:type="simple">s-chaetae</abbrev> relatively long, but shorter than macrochaetae, only on <abbrev xmlns:xlink="http://www.w3.org/1999/xlink" xlink:title="abdominal segments" id="ABBRID0E3EAE" xlink:type="simple">Abd</abbrev>. V as long as macrochaetae p<sub>1, 5</sub> (Figs <xref ref-type="fig" rid="F1">1A, B</xref>, <xref ref-type="fig" rid="F3">3C</xref>).</p><fig id="F1" position="float" orientation="portrait"><label>Figure 1.</label><caption><p><italic><tp:taxon-name><tp:taxon-name-part taxon-name-part-type="genus" reg="Ceratophysella">Ceratophysella</tp:taxon-name-part><tp:taxon-name-part taxon-name-part-type="species" reg="skarzynskii">skarzynskii</tp:taxon-name-part></tp:taxon-name></italic> sp. n. <bold>A</bold> Chaetotaxy of head and <abbrev xmlns:xlink="http://www.w3.org/1999/xlink" xlink:title="thoracic segments" id="ABBRID0E6FAE" xlink:type="simple">Th</abbrev>. I–III <bold>B</bold> Chaetotaxy of <abbrev xmlns:xlink="http://www.w3.org/1999/xlink" xlink:title="abdominal segments" id="ABBRID0EFGAE" xlink:type="simple">Abd</abbrev>. I–VI. Scale bars: 0.1 mm.</p></caption><graphic xmlns:xlink="http://www.w3.org/1999/xlink" xlink:href="zookeys-822-067-g001.jpg" position="float" orientation="portrait" xlink:type="simple" id="oo_262535.jpg"/></fig><fig id="F2" position="float" orientation="portrait"><label>Figure 2.</label><caption><p><italic><tp:taxon-name><tp:taxon-name-part taxon-name-part-type="genus" reg="Ceratophysella">Ceratophysella</tp:taxon-name-part><tp:taxon-name-part taxon-name-part-type="species" reg="skarzynskii">skarzynskii</tp:taxon-name-part></tp:taxon-name></italic> sp. n. <bold>A</bold> ant. III and IV dorsal <bold>B</bold> ant. III and IV dorsal <bold>C</bold><abbrev xmlns:xlink="http://www.w3.org/1999/xlink" xlink:title="postantennal organ" id="ABBRID0EHHAE" xlink:type="simple">PAO</abbrev> and eyes <bold>D</bold> macro-, microchaetae and s-chaeta. Scale bars: 0.01 mm.</p></caption><graphic xmlns:xlink="http://www.w3.org/1999/xlink" xlink:href="zookeys-822-067-g002.jpg" position="float" orientation="portrait" xlink:type="simple" id="oo_262536.jpg"/></fig><fig id="F3" position="float" orientation="portrait"><label>Figure 3.</label><caption><p><italic><tp:taxon-name><tp:taxon-name-part taxon-name-part-type="genus" reg="Ceratophysella">Ceratophysella</tp:taxon-name-part><tp:taxon-name-part taxon-name-part-type="species" reg="skarzynskii">skarzynskii</tp:taxon-name-part></tp:taxon-name></italic> sp. n. <bold>A</bold> tibiotarsus and claw III <bold>B</bold> dens and mucro <bold>C</bold> abd. V and VI <bold>D</bold> set of dens chaetae. Scale bars: 0.01 mm.</p></caption><graphic xmlns:xlink="http://www.w3.org/1999/xlink" xlink:href="zookeys-822-067-g003.jpg" position="float" orientation="portrait" xlink:type="simple" id="oo_262537.jpg"/></fig><p><italic>Tibiotarsi</italic> I, II, III with 19, 19, 18 chaetae respectively, including one acuminate tenent hair A<sub>1</sub> each, femora with 13, 13, 12 chaetae, trochanters with 7, 7, 7 chaetae, coxae with 3, 7, 8 chaetae, subcoxae II with 0, 3, 3 chaetae, subcoxaeI with 1, 2, 3 chaetae. Claws with inner tooth and two pairs of lateral teeth. Empodial appendage with broad basal lamella and apical filament reaching slightly below inner tooth (ratio empodial filament: inner edge of claw = 0.47) (Fig. <xref ref-type="fig" rid="F3">3A</xref>). Ventral tube with 4 + 4 chaetae.</p><p><italic>Retinaculum</italic> with 4 + 4 teeth. Furca well developed. Ratio dens + mucro: inner edge of claw III = 2.11: 1, ratio dens: mucro = 1.79: 1. Cuticular skeleton of furca well visible. Dens with uniform granulation and seven dorsal chaetae of which five are modified, two strongly thickened and three moderately so; basal macrochaeta longer than others chaetae, shorter than dens (3/5 of its length). Mucro boat-like with clear outer lamella (Fig. <xref ref-type="fig" rid="F3">3B, D</xref>).</p><p><italic>Anal spines</italic> as long as inner edge of claw III slightly curved, situated on basal papillae, colourless (Figs <xref ref-type="fig" rid="F1">1B</xref>, <xref ref-type="fig" rid="F3">3C</xref>).</p><!--PageBreak --></tp:treatment-sec><tp:treatment-sec sec-type="etymology" id="SECID0E2JAE"><title>Etymology.</title><p>The species is cordially dedicated to our colleague and friend Dr Dariusz Skarżyński, a prominent Polish specialist in <tp:taxon-name><tp:taxon-name-part taxon-name-part-type="family">Hypogastruridae</tp:taxon-name-part></tp:taxon-name>, <tp:taxon-name><tp:taxon-name-part taxon-name-part-type="order">Collembola</tp:taxon-name-part></tp:taxon-name>.</p></tp:treatment-sec><tp:treatment-sec sec-type="remarks" id="SECID0EMKAE"><title>Remarks.</title><p>The new species belongs to the <italic><tp:taxon-name><tp:taxon-name-part taxon-name-part-type="genus" reg="Achorutes"/><tp:taxon-name-part taxon-name-part-type="species" reg="armata">armata</tp:taxon-name-part></tp:taxon-name></italic>-group of species, group B (<abbrev xmlns:xlink="http://www.w3.org/1999/xlink" xlink:title="abdominal segments" id="ABBRID0E3KAE" xlink:type="simple">Abd</abbrev>. tergum IV with p<sub>1</sub> as macrochaeta) and subgroup B2 (<abbrev xmlns:xlink="http://www.w3.org/1999/xlink" xlink:title="abdominal segments" id="ABBRID0ECLAE" xlink:type="simple">Abd</abbrev>. tergum IV without chaeta p<sub>3</sub>) (<xref ref-type="bibr" rid="B6">Bourgeois and Cassagnau 1972</xref>). Among the species which could belong to this subgroup,<italic><tp:taxon-name><tp:taxon-name-part taxon-name-part-type="genus" reg="Ceratophysella">C.</tp:taxon-name-part><tp:taxon-name-part taxon-name-part-type="species" reg="skarzynskii">skarzynskii</tp:taxon-name-part></tp:taxon-name></italic> is most similar to four species: <italic><tp:taxon-name><tp:taxon-name-part taxon-name-part-type="genus" reg="Ceratophysella">C.</tp:taxon-name-part><tp:taxon-name-part taxon-name-part-type="species" reg="denisana">denisana</tp:taxon-name-part></tp:taxon-name></italic> (Yosii, 1956), <italic><tp:taxon-name><tp:taxon-name-part taxon-name-part-type="genus" reg="Ceratophysella">C.</tp:taxon-name-part><tp:taxon-name-part taxon-name-part-type="species" reg="empodialis">empodialis</tp:taxon-name-part></tp:taxon-name></italic> Babenko, 1994 (in <xref ref-type="bibr" rid="B2">Babenko et al. 1994</xref>), <italic><tp:taxon-name><tp:taxon-name-part taxon-name-part-type="genus" reg="Ceratophysella">C.</tp:taxon-name-part><tp:taxon-name-part taxon-name-part-type="species" reg="longispina">longispina</tp:taxon-name-part></tp:taxon-name></italic> (Tullberg, 1876), and <italic><tp:taxon-name><tp:taxon-name-part taxon-name-part-type="genus" reg="Ceratophysella">C.</tp:taxon-name-part><tp:taxon-name-part taxon-name-part-type="species" reg="scotica">scotica</tp:taxon-name-part></tp:taxon-name></italic> (Carpenter &amp; Evans, 1899), due to the absence of transformed into spines, spine-like chaetae <abbrev xmlns:xlink="http://www.w3.org/1999/xlink" xlink:title="subapical organite" id="ABBRID0EHNAE" xlink:type="simple">or</abbrev> spine-like integumentary protuberance on the head <abbrev xmlns:xlink="http://www.w3.org/1999/xlink" xlink:title="subapical organite" id="ABBRID0ELNAE" xlink:type="simple">or</abbrev><abbrev xmlns:xlink="http://www.w3.org/1999/xlink" xlink:title="abdominal segments" id="ABBRID0EPNAE" xlink:type="simple">Abd</abbrev>. V. They differ in the shape of the apical vesicle, the number of modified chaetae on the dens, the number of peg-like chaetae in the ventral sensory file on <abbrev xmlns:xlink="http://www.w3.org/1999/xlink" xlink:title="antennal segments" id="ABBRID0ETNAE" xlink:type="simple">Ant</abbrev>. IV, length of empodial appendage,in the type of dorsal chaetae (serrated <abbrev xmlns:xlink="http://www.w3.org/1999/xlink" xlink:title="subapical organite" id="ABBRID0EXNAE" xlink:type="simple">or</abbrev> smooth), and in the number of sublobal hairs on maxillary palp (one <abbrev xmlns:xlink="http://www.w3.org/1999/xlink" xlink:title="subapical organite" id="ABBRID0E2NAE" xlink:type="simple">or</abbrev> two). A comparison of these species is presented in Table <xref ref-type="table" rid="T1">1</xref>.</p><table-wrap id="T1" position="float" orientation="portrait"><label>Table 1.</label><caption><p>Morphological characters for <italic><tp:taxon-name><tp:taxon-name-part taxon-name-part-type="genus" reg="Ceratophysella">C.</tp:taxon-name-part><tp:taxon-name-part taxon-name-part-type="species" reg="skarzynski">skarzynski</tp:taxon-name-part></tp:taxon-name></italic> sp. nov. and similar species: <italic><tp:taxon-name><tp:taxon-name-part taxon-name-part-type="genus" reg="Ceratophysella">C.</tp:taxon-name-part><tp:taxon-name-part taxon-name-part-type="species" reg="denisana">denisana</tp:taxon-name-part></tp:taxon-name></italic> Yosii, 1954 (<xref ref-type="bibr" rid="B27">Yosii 1956</xref>), <italic><tp:taxon-name><tp:taxon-name-part taxon-name-part-type="genus" reg="Ceratophysella">C.</tp:taxon-name-part><tp:taxon-name-part taxon-name-part-type="species" reg="empodialis">empodialis</tp:taxon-name-part></tp:taxon-name></italic> Babenko, 1994, <italic><tp:taxon-name><tp:taxon-name-part taxon-name-part-type="genus" reg="Ceratophysella">C.</tp:taxon-name-part><tp:taxon-name-part taxon-name-part-type="species" reg="longispina">longispina</tp:taxon-name-part></tp:taxon-name></italic> (Tullberg, 1876) and <italic><tp:taxon-name><tp:taxon-name-part taxon-name-part-type="genus" reg="Ceratophysella">C.</tp:taxon-name-part><tp:taxon-name-part taxon-name-part-type="species" reg="scotica">scotica</tp:taxon-name-part></tp:taxon-name></italic> (Carpenter &amp; Evans, 1899) after authors and <xref ref-type="bibr" rid="B2">Babenko et al. (1994)</xref>.</p></caption><table id="TID0EYFAE" rules="all"><tbody><tr><th rowspan="1" colspan="1">Species/characters</th><th rowspan="1" colspan="1">
                    <italic><tp:taxon-name>
                        <tp:taxon-name-part taxon-name-part-type="genus" reg="Ceratophysella">C.</tp:taxon-name-part>
                        <tp:taxon-name-part taxon-name-part-type="species" reg="denisana">denisana</tp:taxon-name-part>
                      </tp:taxon-name></italic>
                  </th><th rowspan="1" colspan="1">
                    <italic><tp:taxon-name>
                        <tp:taxon-name-part taxon-name-part-type="genus" reg="Ceratophysella">C.</tp:taxon-name-part>
                        <tp:taxon-name-part taxon-name-part-type="species" reg="skarzynskii">skarzynskii</tp:taxon-name-part>
                      </tp:taxon-name></italic>
                  </th><th rowspan="1" colspan="1">
                    <italic><tp:taxon-name>
                        <tp:taxon-name-part taxon-name-part-type="genus" reg="Ceratophysella">C.</tp:taxon-name-part>
                        <tp:taxon-name-part taxon-name-part-type="species" reg="empodialis">empodialis</tp:taxon-name-part>
                      </tp:taxon-name></italic>
                  </th><th rowspan="1" colspan="1">
                    <italic><tp:taxon-name>
                        <tp:taxon-name-part taxon-name-part-type="genus" reg="Ceratophysella">C.</tp:taxon-name-part>
                        <tp:taxon-name-part taxon-name-part-type="species" reg="longispina">longispina</tp:taxon-name-part>
                      </tp:taxon-name></italic>
                  </th><th rowspan="1" colspan="1">
                    <italic><tp:taxon-name>
                        <tp:taxon-name-part taxon-name-part-type="genus" reg="Ceratophysella">C.</tp:taxon-name-part>
                        <tp:taxon-name-part taxon-name-part-type="species" reg="scotica">scotica</tp:taxon-name-part>
                      </tp:taxon-name></italic>
                  </th></tr><tr><td rowspan="1" colspan="1">Maximal body size (mm)</td><td rowspan="1" colspan="1">1.20</td><td rowspan="1" colspan="1">1.09</td><td rowspan="1" colspan="1">1.80</td><td rowspan="1" colspan="1">2.00</td><td rowspan="1" colspan="1">2.00</td></tr><tr><td rowspan="1" colspan="1">Yosii’ parameter</td><td rowspan="1" colspan="1">14–16 (20)</td><td rowspan="1" colspan="1">10–14</td><td rowspan="1" colspan="1">8–13</td><td rowspan="1" colspan="1">12–16</td><td rowspan="1" colspan="1">13–15</td></tr><tr><td rowspan="1" colspan="1"><abbrev xmlns:xlink="http://www.w3.org/1999/xlink" xlink:title="antennal segments" id="ABBRID0EJUAE" xlink:type="simple">Ant</abbrev>.IV: apical vesicle</td><td rowspan="1" colspan="1">trilobed</td><td rowspan="1" colspan="1">trilobed</td><td rowspan="1" colspan="1">simple/slightly bilobed</td><td rowspan="1" colspan="1">simple/slightly bilobed</td><td rowspan="1" colspan="1">simple</td></tr><tr><td rowspan="1" colspan="1"><abbrev xmlns:xlink="http://www.w3.org/1999/xlink" xlink:title="antennal segments" id="ABBRID0EBVAE" xlink:type="simple">Ant</abbrev>.IV: number of peg-like chaetae in ventral file</td><td rowspan="1" colspan="1">&gt;50</td><td rowspan="1" colspan="1">30–32</td><td rowspan="1" colspan="1">20</td><td rowspan="1" colspan="1">max. 15</td><td rowspan="1" colspan="1">15–20</td></tr><tr><td rowspan="1" colspan="1">Maxillar palp: number of sublobal hairs</td><td rowspan="1" colspan="1">2</td><td rowspan="1" colspan="1">2</td><td rowspan="1" colspan="1">2</td><td rowspan="1" colspan="1">2</td><td rowspan="1" colspan="1">1</td></tr><tr><td rowspan="1" colspan="1">Dorsal chaetae</td><td rowspan="1" colspan="1">smooth</td><td rowspan="1" colspan="1">serrated</td><td rowspan="1" colspan="1">rather smooth</td><td rowspan="1" colspan="1">serrated</td><td rowspan="1" colspan="1">rather smooth</td></tr><tr><td rowspan="1" colspan="1"><abbrev xmlns:xlink="http://www.w3.org/1999/xlink" xlink:title="thoracic segments" id="ABBRID0E6WAE" xlink:type="simple">Th</abbrev>.II–III: length of chaetae s = p<sub>4</sub>/p<sub>3</sub></td><td rowspan="1" colspan="1">p<sub>4</sub> &gt;p<sub>3</sub></td><td rowspan="1" colspan="1">p<sub>4</sub> &gt;p<sub>3</sub></td><td rowspan="1" colspan="1">p<sub>4</sub> &gt;p<sub>3</sub></td><td rowspan="1" colspan="1">p<sub>4</sub>≈p<sub>3</sub></td><td rowspan="1" colspan="1">p<sub>4</sub>≈p<sub>3</sub></td></tr><tr><td rowspan="1" colspan="1"><abbrev xmlns:xlink="http://www.w3.org/1999/xlink" xlink:title="abdominal segments" id="ABBRID0EOYAE" xlink:type="simple">Abd</abbrev>. V: chaetae s = p<sub>3</sub>/p<sub>1</sub></td><td rowspan="1" colspan="1">p<sub>3</sub>≈p<sub>1</sub></td><td rowspan="1" colspan="1">p<sub>3</sub>≈p<sub>1</sub></td><td rowspan="1" colspan="1">p<sub>3</sub>&lt;p<sub>1</sub></td><td rowspan="1" colspan="1">p<sub>3</sub>≈p<sub>1</sub></td><td rowspan="1" colspan="1">p<sub>3</sub>&lt;p<sub>1</sub></td></tr><tr><td rowspan="1" colspan="1">Tibiotarsial tenent hair</td><td rowspan="1" colspan="1">?</td><td rowspan="1" colspan="1">pointed</td><td rowspan="1" colspan="1">pointed</td><td rowspan="1" colspan="1">?</td><td rowspan="1" colspan="1">pointed</td></tr><tr><td rowspan="1" colspan="1">Empodial appendage : inner edge of claw</td><td rowspan="1" colspan="1">±½</td><td rowspan="1" colspan="1">±½</td><td rowspan="1" colspan="1">±1¼</td><td rowspan="1" colspan="1">±½</td><td rowspan="1" colspan="1">±1</td></tr><tr><td rowspan="1" colspan="1">Empodial basal lamella : inner edge of claw</td><td rowspan="1" colspan="1">1/4</td><td rowspan="1" colspan="1">1/5</td><td rowspan="1" colspan="1">1/5</td><td rowspan="1" colspan="1">?</td><td rowspan="1" colspan="1">1/5</td></tr><tr><td rowspan="1" colspan="1">Lateral teeth of claw</td><td rowspan="1" colspan="1">basal 3 pairs</td><td rowspan="1" colspan="1">2 pairs</td><td rowspan="1" colspan="1">2 pairs</td><td rowspan="1" colspan="1">2 pairs</td><td rowspan="1" colspan="1">2 pairs</td></tr><tr><td rowspan="1" colspan="1">Chaetae on dens: total number/numer of modified chaetae</td><td rowspan="1" colspan="1">7/5</td><td rowspan="1" colspan="1">7/5</td><td rowspan="1" colspan="1">7/2</td><td rowspan="1" colspan="1">7(8)/2</td><td rowspan="1" colspan="1">7/2</td></tr></tbody></table></table-wrap></tp:treatment-sec><ref-list><ref id="B27"><mixed-citation xmlns:xlink="http://www.w3.org/1999/xlink" xlink:type="simple"><person-group><name name-style="western"><surname>Yosii</surname><given-names>R</given-names></name></person-group> (<year>1956</year>) <article-title>Monografie zur höhlen collembolen Japans.</article-title><source>Contributions from the Biological Laboratory Kyoto University</source><volume>3</volume>: <fpage>1</fpage>–<lpage>109</lpage>.</mixed-citation></ref><ref id="B2"><mixed-citation xmlns:xlink="http://www.w3.org/1999/xlink" xlink:type="simple"><person-group><name name-style="western"><surname>Babenko</surname><given-names>AB</given-names></name><name name-style="western"><surname>Chernova</surname><given-names>N</given-names></name><name name-style="western"><surname>Potapov</surname><given-names>MB</given-names></name><name name-style="western"><surname>Stebaeva</surname><given-names>SK</given-names></name></person-group> (<year>1994</year>) <source><tp:taxon-name><tp:taxon-name-part taxon-name-part-type="order">Collembola</tp:taxon-name-part></tp:taxon-name> of Russia and adjacent countries: Family <tp:taxon-name><tp:taxon-name-part taxon-name-part-type="family">Hypogastruridae</tp:taxon-name-part></tp:taxon-name>.</source><publisher-name>Moscow</publisher-name>, <publisher-loc>Nauka</publisher-loc>, <size units="page">336 pp</size>.</mixed-citation></ref><ref id="B11"><mixed-citation xmlns:xlink="http://www.w3.org/1999/xlink" xlink:type="simple"><person-group><name name-style="western"><surname>Gisin</surname><given-names>H</given-names></name></person-group> (<year>1947</year>) <article-title>Notes taxonomiques sur quelques espèces des genres <italic><tp:taxon-name><tp:taxon-name-part taxon-name-part-type="genus">Hypogastrurab</tp:taxon-name-part></tp:taxon-name></italic> et <italic><tp:taxon-name><tp:taxon-name-part taxon-name-part-type="genus">Xenylla</tp:taxon-name-part></tp:taxon-name></italic> (<tp:taxon-name><tp:taxon-name-part taxon-name-part-type="order">Collembola</tp:taxon-name-part></tp:taxon-name>).</article-title><source>Mitteilungen der Schweizerischen Entomologischen Gesellschaft</source><volume>20</volume>: <fpage>341</fpage>–<lpage>344</lpage>.</mixed-citation></ref><ref id="B6"><mixed-citation xmlns:xlink="http://www.w3.org/1999/xlink" xlink:type="simple"><person-group><name name-style="western"><surname>Bourgeois</surname><given-names>A</given-names></name><name name-style="western"><surname>Cassagnau</surname><given-names>P</given-names></name></person-group> (<year>1972</year>) <article-title>La différentiation du type ceratophysellien chez les Collemboles <tp:taxon-name><tp:taxon-name-part taxon-name-part-type="family">Hypogastruridae</tp:taxon-name-part></tp:taxon-name>.</article-title><source>Nouvelle Revue d’Entomologie</source><volume>2</volume>: <fpage>271</fpage>–<lpage>291</lpage>.</mixed-citation></ref></ref-list></tp:taxon-treatment>
