# Supplementary material for: Ceratophysella species from mushrooms in China (Collembola, Hypogastruridae)
Source: Zookeys. 2019 Feb 5;(822):67–77. doi: 10.3897/zookeys.822.30880 (PMC6374354; doi:10.3897/zookeys.822.30880)
Supplement: XML Treatment for Ceratophysella communis [file zookeys.822.30880-treatment2.xml]

<!DOCTYPE tp:taxon-treatment
  PUBLIC "-//TaxonX//DTD Taxonomic Treatment Publishing DTD v0 20100105//EN" "tax-treatment-NSO.dtd">
<tp:taxon-treatment xmlns:tp="http://www.plazi.org/taxpub"><tp:treatment-meta><kwd-group><label>Taxon classification</label><kwd><named-content xmlns:xlink="http://www.w3.org/1999/xlink" content-type="kingdom">Animalia</named-content></kwd><kwd><named-content xmlns:xlink="http://www.w3.org/1999/xlink" content-type="order">Collembola</named-content></kwd><kwd><named-content xmlns:xlink="http://www.w3.org/1999/xlink" content-type="family">Hypogastruridae</named-content></kwd></kwd-group><mixed-citation publication-type="journal"><person-group><name><surname>Weiner</surname><given-names>Wanda Maria</given-names></name><name><surname>Xie</surname><given-names>Zhijing</given-names></name><name><surname>Li</surname><given-names>Yu</given-names></name><name><surname>Sun</surname><given-names>Xin</given-names></name></person-group><article-title><italic><tp:taxon-name><tp:taxon-name-part taxon-name-part-type="genus" reg="Ceratophysella">Ceratophysella</tp:taxon-name-part></tp:taxon-name></italic> species from mushrooms in China (<tp:taxon-name><tp:taxon-name-part taxon-name-part-type="order">Collembola</tp:taxon-name-part></tp:taxon-name>, <tp:taxon-name><tp:taxon-name-part taxon-name-part-type="family">Hypogastruridae</tp:taxon-name-part></tp:taxon-name>)</article-title><source>Zookeys</source><day>5</day><month>2</month><year>2019</year><volume>2019</volume><issue>822</issue><fpage>67</fpage><lpage>77</lpage><pub-id pub-id-type="doi">10.3897/zookeys.822.30880</pub-id></mixed-citation></tp:treatment-meta><tp:nomenclature><tp:taxon-name>
            <tp:taxon-name-part taxon-name-part-type="genus" reg="Ceratophysella">Ceratophysella</tp:taxon-name-part>
            <tp:taxon-name-part taxon-name-part-type="species" reg="communis">communis</tp:taxon-name-part>
          </tp:taxon-name><tp:taxon-authority>(Folsom, 1898)</tp:taxon-authority><tp:nomenclature-citation-list><tp:nomenclature-citation><tp:taxon-name>
                <tp:taxon-name-part taxon-name-part-type="genus" reg="Acorutes">Acorutes</tp:taxon-name-part>
                <tp:taxon-name-part taxon-name-part-type="species" reg="communis">communis</tp:taxon-name-part>
              </tp:taxon-name><comment>Folsom, 1898: 52.</comment></tp:nomenclature-citation><tp:nomenclature-citation><tp:taxon-name>
                <tp:taxon-name-part taxon-name-part-type="genus" reg="Ceratophysella"/>
                <tp:taxon-name-part taxon-name-part-type="species" reg="communis"/>
              </tp:taxon-name><comment>Syn: <tp:taxon-name><tp:taxon-name-part taxon-name-part-type="genus" reg="Hypogastrura">Hypogastrura</tp:taxon-name-part><tp:taxon-name-part taxon-name-part-type="species" reg="yuasai">yuasai</tp:taxon-name-part></tp:taxon-name> Yosii, 1954: <xref ref-type="bibr" rid="B28">Yosii 1960</xref>. </comment></tp:nomenclature-citation></tp:nomenclature-citation-list></tp:nomenclature><tp:treatment-sec sec-type="material" id="SECID0EY5AE"><title>Studied material.</title><p>China: Henan: Zhengzhou, on <italic><tp:taxon-name><tp:taxon-name-part taxon-name-part-type="genus" reg="Pleurotus">Pleurotus</tp:taxon-name-part><tp:taxon-name-part taxon-name-part-type="species" reg="ostreatus">ostreatus</tp:taxon-name-part></tp:taxon-name></italic>, 7 specimens on slides and 20 in alcohol, leg. Xin Sun, 05 Dec 2014; China: Henan: Zhumadian, on <!--PageBreak --><italic><tp:taxon-name><tp:taxon-name-part taxon-name-part-type="genus" reg="Pleurotus">Pleurotus</tp:taxon-name-part><tp:taxon-name-part taxon-name-part-type="species" reg="ostreatus">ostreatus</tp:taxon-name-part></tp:taxon-name></italic>, 9 specimens on slides and 50 in alcohol, leg. ZhijingXie, 10 Nov 2017; China: Zhejiang: Pinghu, on <italic><tp:taxon-name><tp:taxon-name-part taxon-name-part-type="genus" reg="Pleurotus">Pleurotus</tp:taxon-name-part><tp:taxon-name-part taxon-name-part-type="species" reg="ostreatus">ostreatus</tp:taxon-name-part></tp:taxon-name></italic>, 13 specimens on slides and 100 in alcohol, leg. Xin Sun, 07 Dec 2014; China: Sichuan: Qingchuan, on <italic><tp:taxon-name><tp:taxon-name-part taxon-name-part-type="genus" reg="Morchella">Morchella</tp:taxon-name-part><tp:taxon-name-part taxon-name-part-type="species" reg="esculenta">esculenta</tp:taxon-name-part></tp:taxon-name></italic>, 4 specimens on slides and 30 in alcohol, leg. Zhijing Xie, 19 Mar 2017.</p></tp:treatment-sec><ref-list><ref id="B28"><mixed-citation xmlns:xlink="http://www.w3.org/1999/xlink" xlink:type="simple"><person-group><name name-style="western"><surname>Yosii</surname><given-names>R</given-names></name></person-group> (<year>1960</year>) <article-title>Studies on the Collembolan genus <italic><tp:taxon-name><tp:taxon-name-part taxon-name-part-type="genus">Hypogastrura</tp:taxon-name-part></tp:taxon-name></italic>.</article-title><source>American Middland Naturalist</source><volume>64</volume>: <fpage>257</fpage>–<lpage>281</lpage>. <ext-link xlink:type="simple" ext-link-type="doi" xlink:href="10.2307/2422661">https://doi.org/10.2307/2422661</ext-link></mixed-citation></ref></ref-list></tp:taxon-treatment>
