# Supplementary material for: Ceratophysella species from mushrooms in China (Collembola, Hypogastruridae)
Source: Zookeys. 2019 Feb 5;(822):67–77. doi: 10.3897/zookeys.822.30880 (PMC6374354; doi:10.3897/zookeys.822.30880)
Supplement: XML Treatment for Ceratophysella denticulata [file zookeys.822.30880-treatment3.xml]

<!DOCTYPE tp:taxon-treatment
  PUBLIC "-//TaxonX//DTD Taxonomic Treatment Publishing DTD v0 20100105//EN" "tax-treatment-NSO.dtd">
<tp:taxon-treatment xmlns:tp="http://www.plazi.org/taxpub"><tp:treatment-meta><kwd-group><label>Taxon classification</label><kwd><named-content xmlns:xlink="http://www.w3.org/1999/xlink" content-type="kingdom">Animalia</named-content></kwd><kwd><named-content xmlns:xlink="http://www.w3.org/1999/xlink" content-type="order">Collembola</named-content></kwd><kwd><named-content xmlns:xlink="http://www.w3.org/1999/xlink" content-type="family">Hypogastruridae</named-content></kwd></kwd-group><mixed-citation publication-type="journal"><person-group><name><surname>Weiner</surname><given-names>Wanda Maria</given-names></name><name><surname>Xie</surname><given-names>Zhijing</given-names></name><name><surname>Li</surname><given-names>Yu</given-names></name><name><surname>Sun</surname><given-names>Xin</given-names></name></person-group><article-title><italic><tp:taxon-name><tp:taxon-name-part taxon-name-part-type="genus" reg="Ceratophysella">Ceratophysella</tp:taxon-name-part></tp:taxon-name></italic> species from mushrooms in China (<tp:taxon-name><tp:taxon-name-part taxon-name-part-type="order">Collembola</tp:taxon-name-part></tp:taxon-name>, <tp:taxon-name><tp:taxon-name-part taxon-name-part-type="family">Hypogastruridae</tp:taxon-name-part></tp:taxon-name>)</article-title><source>Zookeys</source><day>5</day><month>2</month><year>2019</year><volume>2019</volume><issue>822</issue><fpage>67</fpage><lpage>77</lpage><pub-id pub-id-type="doi">10.3897/zookeys.822.30880</pub-id></mixed-citation></tp:treatment-meta><tp:nomenclature><tp:taxon-name>
            <tp:taxon-name-part taxon-name-part-type="genus" reg="Ceratophysella">Ceratophysella</tp:taxon-name-part>
            <tp:taxon-name-part taxon-name-part-type="species" reg="denticulata">denticulata</tp:taxon-name-part>
          </tp:taxon-name><tp:taxon-authority>(Bagnall, 1941)</tp:taxon-authority><tp:nomenclature-citation-list><tp:nomenclature-citation><tp:taxon-name>
                <tp:taxon-name-part taxon-name-part-type="genus" reg="Achorutes">Achorutes</tp:taxon-name-part>
                <tp:taxon-name-part taxon-name-part-type="species" reg="denticulatus">denticulatus</tp:taxon-name-part>
              </tp:taxon-name><comment>Bagnall, 1941: 218.</comment></tp:nomenclature-citation><tp:nomenclature-citation><tp:taxon-name>
                <tp:taxon-name-part taxon-name-part-type="genus" reg="Ceratophysella"/>
                <tp:taxon-name-part taxon-name-part-type="species" reg="denticulata"/>
              </tp:taxon-name><comment>Syn: <tp:taxon-name><tp:taxon-name-part taxon-name-part-type="genus" reg="Achorutes">Achorutes</tp:taxon-name-part><tp:taxon-name-part taxon-name-part-type="species" reg="armata">armata</tp:taxon-name-part><tp:taxon-name-part taxon-name-part-type="infraspecific-rank">var. nov.</tp:taxon-name-part><tp:taxon-name-part taxon-name-part-type="species" reg="cuspidate">cuspidate</tp:taxon-name-part></tp:taxon-name> Axelson, 1905: <xref ref-type="bibr" rid="B21">Thibaud et al. 2004</xref>. </comment></tp:nomenclature-citation><tp:nomenclature-citation><tp:taxon-name>
                <tp:taxon-name-part taxon-name-part-type="genus" reg="Achorutes">Achorutes</tp:taxon-name-part>
                <tp:taxon-name-part taxon-name-part-type="species" reg="distinguendus">distinguendus</tp:taxon-name-part>
              </tp:taxon-name><comment><!--PageBreak -->
                 Bagnall, 1941: <xref ref-type="bibr" rid="B21">Thibaud et al. 2004</xref>. </comment></tp:nomenclature-citation><tp:nomenclature-citation><tp:taxon-name><tp:taxon-name-part taxon-name-part-type="genus" reg="Hypogastrura">Hypogastrura</tp:taxon-name-part> (<tp:taxon-name-part taxon-name-part-type="subgenus" reg="Ceratophysella">Ceratophysella</tp:taxon-name-part>) <tp:taxon-name-part taxon-name-part-type="species" reg="exilis">exilis</tp:taxon-name-part></tp:taxon-name><comment>Yosii, 1956: <xref ref-type="bibr" rid="B29">Yosii 1965</xref>.</comment></tp:nomenclature-citation><tp:nomenclature-citation><tp:taxon-name><tp:taxon-name-part taxon-name-part-type="genus" reg="Hypogastrura">Hypogastrura</tp:taxon-name-part> (<tp:taxon-name-part taxon-name-part-type="subgenus" reg="Ceratophysella">Ceratophysella</tp:taxon-name-part>) <tp:taxon-name-part taxon-name-part-type="species" reg="afghanistanensis">afghanistanensis</tp:taxon-name-part></tp:taxon-name><comment>Stach, 1963: <xref ref-type="bibr" rid="B21">Thibaud et al. 2004</xref>.</comment></tp:nomenclature-citation></tp:nomenclature-citation-list></tp:nomenclature><tp:treatment-sec sec-type="material" id="SECID0EQEAG"><title>Studied material.</title><p>China: Tibet: Lasa, on <italic><tp:taxon-name><tp:taxon-name-part taxon-name-part-type="genus" reg="Ganoderma">Ganoderma</tp:taxon-name-part></tp:taxon-name></italic> sp., 9 specimens on slides, leg. Weiping Xiong, 27 Mar 2015.</p></tp:treatment-sec><ref-list><ref id="B21"><mixed-citation xmlns:xlink="http://www.w3.org/1999/xlink" xlink:type="simple"><person-group><name name-style="western"><surname>Thibaud</surname><given-names>JM</given-names></name><name name-style="western"><surname>Schulz</surname><given-names>HJ</given-names></name><name name-style="western"><surname>Gama Assalino</surname><given-names>MM da</given-names></name></person-group> (<year>2004</year>) <article-title><tp:taxon-name><tp:taxon-name-part taxon-name-part-type="family">Hypogastruridae</tp:taxon-name-part></tp:taxon-name>.</article-title> In: <person-group><name name-style="western"><surname>Dunger</surname><given-names>W</given-names></name></person-group> (<role>Ed.</role>) <issue-title>Synopses on Palaearctic Collembola, Vol.</issue-title><source>4. Abhandlungen und Berichte des Naturkundemuseums, Görlitz 75(2)</source>, <fpage>1</fpage>–<lpage>287</lpage>.</mixed-citation></ref><ref id="B29"><mixed-citation xmlns:xlink="http://www.w3.org/1999/xlink" xlink:type="simple"><person-group><name name-style="western"><surname>Yosii</surname><given-names>R</given-names></name></person-group> (<year>1965</year>) <article-title>On some <tp:taxon-name><tp:taxon-name-part taxon-name-part-type="order">Collembola</tp:taxon-name-part></tp:taxon-name> of Japan and adjacent countries.</article-title><source>Contributions from the Biological Laboratory Kyoto University</source><volume>19</volume>: <fpage>1</fpage>–<lpage>71</lpage>.</mixed-citation></ref></ref-list></tp:taxon-treatment>
