# Supplementary material for: Ceratophysella species from mushrooms in China (Collembola, Hypogastruridae)
Source: Zookeys. 2019 Feb 5;(822):67–77. doi: 10.3897/zookeys.822.30880 (PMC6374354; doi:10.3897/zookeys.822.30880)
Supplement: XML Treatment for Ceratophysella liguladorsi [file zookeys.822.30880-treatment4.xml]

<!DOCTYPE tp:taxon-treatment
  PUBLIC "-//TaxonX//DTD Taxonomic Treatment Publishing DTD v0 20100105//EN" "tax-treatment-NSO.dtd">
<tp:taxon-treatment xmlns:tp="http://www.plazi.org/taxpub"><tp:treatment-meta><kwd-group><label>Taxon classification</label><kwd><named-content xmlns:xlink="http://www.w3.org/1999/xlink" content-type="kingdom">Animalia</named-content></kwd><kwd><named-content xmlns:xlink="http://www.w3.org/1999/xlink" content-type="order">Collembola</named-content></kwd><kwd><named-content xmlns:xlink="http://www.w3.org/1999/xlink" content-type="family">Hypogastruridae</named-content></kwd></kwd-group><mixed-citation publication-type="journal"><person-group><name><surname>Weiner</surname><given-names>Wanda Maria</given-names></name><name><surname>Xie</surname><given-names>Zhijing</given-names></name><name><surname>Li</surname><given-names>Yu</given-names></name><name><surname>Sun</surname><given-names>Xin</given-names></name></person-group><article-title><italic><tp:taxon-name><tp:taxon-name-part taxon-name-part-type="genus" reg="Ceratophysella">Ceratophysella</tp:taxon-name-part></tp:taxon-name></italic> species from mushrooms in China (<tp:taxon-name><tp:taxon-name-part taxon-name-part-type="order">Collembola</tp:taxon-name-part></tp:taxon-name>, <tp:taxon-name><tp:taxon-name-part taxon-name-part-type="family">Hypogastruridae</tp:taxon-name-part></tp:taxon-name>)</article-title><source>Zookeys</source><day>5</day><month>2</month><year>2019</year><volume>2019</volume><issue>822</issue><fpage>67</fpage><lpage>77</lpage><pub-id pub-id-type="doi">10.3897/zookeys.822.30880</pub-id></mixed-citation></tp:treatment-meta><tp:nomenclature><tp:taxon-name>
            <tp:taxon-name-part taxon-name-part-type="genus" reg="Ceratophysella">Ceratophysella</tp:taxon-name-part>
            <tp:taxon-name-part taxon-name-part-type="species" reg="liguladorsi">liguladorsi</tp:taxon-name-part>
          </tp:taxon-name><tp:taxon-authority>(Lee, 1974)</tp:taxon-authority><tp:nomenclature-citation-list><tp:nomenclature-citation><tp:taxon-name>
                <tp:taxon-name-part taxon-name-part-type="genus" reg="Hypogastrura">Hypogastrura</tp:taxon-name-part>
                <tp:taxon-name-part taxon-name-part-type="species" reg="liguladorsi">liguladorsi</tp:taxon-name-part>
              </tp:taxon-name><comment>Lee, 1974: 95.</comment></tp:nomenclature-citation></tp:nomenclature-citation-list></tp:nomenclature><tp:treatment-sec sec-type="material" id="SECID0ENGAG"><title>Studied material.</title><p>China: Zhejiang: Wuyi, on <italic><tp:taxon-name><tp:taxon-name-part taxon-name-part-type="genus" reg="Lentinus">Lentinus</tp:taxon-name-part></tp:taxon-name></italic> sp., 11 specimens on slides and 80 in alcohol, leg. Xin Sun, 09 Dec 2014.</p><!--PageBreak --><sec sec-type="Key to the Chinese species of Ceratophysella" id="SECID0E2GAG"><title>Key to the Chinese species of <italic><tp:taxon-name><tp:taxon-name-part taxon-name-part-type="genus" reg="Ceratophysella">Ceratophysella</tp:taxon-name-part></tp:taxon-name></italic></title><p>In 2007 Wu and Yin proposed a key to the six species of the genus <italic><tp:taxon-name><tp:taxon-name-part taxon-name-part-type="genus" reg="Ceratophysella">Ceratophysella</tp:taxon-name-part></tp:taxon-name></italic> known from China. <xref ref-type="bibr" rid="B13">Jia et al. (2010)</xref> proposed a list of 14 Chinese species of <italic><tp:taxon-name><tp:taxon-name-part taxon-name-part-type="genus" reg="Ceratophysella">Ceratophysella</tp:taxon-name-part></tp:taxon-name></italic>. The present key includes 15 species. Some of the species are not sufficiently described, but the available characters given in the descriptions are sufficient to include them in the key. The characters for <italic><tp:taxon-name><tp:taxon-name-part taxon-name-part-type="genus" reg="Ceratophysella">C.</tp:taxon-name-part><tp:taxon-name-part taxon-name-part-type="species" reg="adexilis">adexilis</tp:taxon-name-part></tp:taxon-name></italic> have been verified on type material, and for <italic><tp:taxon-name><tp:taxon-name-part taxon-name-part-type="genus" reg="Ceratophysella">C.</tp:taxon-name-part><tp:taxon-name-part taxon-name-part-type="species" reg="communis">communis</tp:taxon-name-part></tp:taxon-name></italic> on fresh material from the type locality (Tokyo).</p><table-wrap content-type="key" position="anchor" orientation="portrait"><table id="TID0EL3AE" rules="all"><tbody><tr><td rowspan="1" colspan="1">1</td><td rowspan="1" colspan="1"><abbrev xmlns:xlink="http://www.w3.org/1999/xlink" xlink:title="abdominal segments" id="ABBRID0EBJAG" xlink:type="simple">Abd</abbrev>. IV with p1 chaeta shorter than p2 chaeta (A-type)</td><td rowspan="1" colspan="1">
                      <bold>2</bold>
                    </td></tr><tr><td rowspan="1" colspan="1">–</td><td rowspan="1" colspan="1"><abbrev xmlns:xlink="http://www.w3.org/1999/xlink" xlink:title="abdominal segments" id="ABBRID0ETJAG" xlink:type="simple">Abd</abbrev>. IV with p1 chaeta longer than p2 chaeta (B-type)</td><td rowspan="1" colspan="1">
                      <bold>9</bold>
                    </td></tr><tr><td rowspan="1" colspan="1">2</td><td rowspan="1" colspan="1">Dens with 6 chaetae</td><td rowspan="1" colspan="1">
                      <bold>3</bold>
                    </td></tr><tr><td rowspan="1" colspan="1">–</td><td rowspan="1" colspan="1">Dens with 7chaetae</td><td rowspan="1" colspan="1">
                      <bold>5</bold>
                    </td></tr><tr><td rowspan="1" colspan="1">3</td><td rowspan="1" colspan="1">Unguiculus as long as 1/2–1 of internal edge of claw</td><td rowspan="1" colspan="1">
                      <bold>4</bold>
                    </td></tr><tr><td rowspan="1" colspan="1">–</td><td rowspan="1" colspan="1">Unguiculus very short, as long as 1/3, claw without teeth</td><td rowspan="1" colspan="1">
                      <bold><italic><tp:taxon-name><tp:taxon-name-part taxon-name-part-type="genus" reg="Ceratophysella">C.</tp:taxon-name-part><tp:taxon-name-part taxon-name-part-type="species" reg="zhangi">zhangi</tp:taxon-name-part></tp:taxon-name></italic> (Zhao, 1998)</bold>
                      <xref ref-type="fn" rid="en1">1</xref>
                    </td></tr><tr><td rowspan="1" colspan="1">4</td><td rowspan="1" colspan="1">Labial palp with 4 papillae (papilla C absent), macrochaetae rather short, <abbrev xmlns:xlink="http://www.w3.org/1999/xlink" xlink:title="thoracic segments" id="ABBRID0EFMAG" xlink:type="simple">Th</abbrev>. II with p4 = s longer thanmacrochaeta p5</td><td rowspan="1" colspan="1">
                      <bold><italic><tp:taxon-name><tp:taxon-name-part taxon-name-part-type="genus" reg="Ceratophysella">C.</tp:taxon-name-part><tp:taxon-name-part taxon-name-part-type="species" reg="succinea">succinea</tp:taxon-name-part></tp:taxon-name></italic> (Gisin, 1949)</bold>
                    </td></tr><tr><td rowspan="1" colspan="1">–</td><td rowspan="1" colspan="1">Labial palp with 5 papillae (papillae A–E present), macrochaetae long, <abbrev xmlns:xlink="http://www.w3.org/1999/xlink" xlink:title="thoracic segments" id="ABBRID0EDNAG" xlink:type="simple">Th</abbrev>. II with p4 =shorter than macrochaeta p5</td><td rowspan="1" colspan="1">
                      <bold><italic><tp:taxon-name><tp:taxon-name-part taxon-name-part-type="genus" reg="Ceratophysella">C.</tp:taxon-name-part><tp:taxon-name-part taxon-name-part-type="species" reg="taiguensis">taiguensis</tp:taxon-name-part></tp:taxon-name></italic> Jia, Skarżyński &amp; Li, 2010</bold>
                    </td></tr><tr><td rowspan="1" colspan="1">5</td><td rowspan="1" colspan="1">Body chaetae smooth</td><td rowspan="1" colspan="1">
                      <bold>6</bold>
                    </td></tr><tr><td rowspan="1" colspan="1">–</td><td rowspan="1" colspan="1">Body chaetae serrated</td><td rowspan="1" colspan="1">
                      <bold>8</bold>
                    </td></tr><tr><td rowspan="1" colspan="1">6</td><td rowspan="1" colspan="1">Dens with thickened chaetae</td><td rowspan="1" colspan="1">
                      <bold>7</bold>
                    </td></tr><tr><td rowspan="1" colspan="1">–</td><td rowspan="1" colspan="1">Dens without thickened chaetae</td><td rowspan="1" colspan="1">
                      <bold><italic><tp:taxon-name><tp:taxon-name-part taxon-name-part-type="genus" reg="Ceratophysella">C.</tp:taxon-name-part><tp:taxon-name-part taxon-name-part-type="species" reg="yinae">yinae</tp:taxon-name-part></tp:taxon-name></italic> (Yue &amp; Fu, 2000)</bold>
                    </td></tr><tr><td rowspan="1" colspan="1">7</td><td rowspan="1" colspan="1">Four internal chaetae on dens thickened, <abbrev xmlns:xlink="http://www.w3.org/1999/xlink" xlink:title="antennal segments" id="ABBRID0EBQAG" xlink:type="simple">Ant</abbrev>. IV with 8 dorsal sensilla</td><td rowspan="1" colspan="1">
                      <bold><italic><tp:taxon-name><tp:taxon-name-part taxon-name-part-type="genus" reg="Ceratophysella">C.</tp:taxon-name-part><tp:taxon-name-part taxon-name-part-type="species" reg="baichengensis">baichengensis</tp:taxon-name-part></tp:taxon-name></italic> Wu &amp; Yin, 2007</bold>
                    </td></tr><tr><td rowspan="1" colspan="1">–</td><td rowspan="1" colspan="1">Two internal chaetae on dens thickened, <abbrev xmlns:xlink="http://www.w3.org/1999/xlink" xlink:title="antennal segments" id="ABBRID0E6QAG" xlink:type="simple">Ant</abbrev>. IV with 7 dorsal sensilla</td><td rowspan="1" colspan="1">
                      <bold><italic><tp:taxon-name><tp:taxon-name-part taxon-name-part-type="genus" reg="Ceratophysella">C.</tp:taxon-name-part><tp:taxon-name-part taxon-name-part-type="species" reg="adexilis">adexilis</tp:taxon-name-part></tp:taxon-name></italic> Stach, 1964</bold>
                    </td></tr><tr><td rowspan="1" colspan="1">8</td><td rowspan="1" colspan="1"><abbrev xmlns:xlink="http://www.w3.org/1999/xlink" xlink:title="abdominal segments" id="ABBRID0E4RAG" xlink:type="simple">Abd</abbrev>. V tergum with chaeta a2’ present, <abbrev xmlns:xlink="http://www.w3.org/1999/xlink" xlink:title="antennal segments" id="ABBRID0EBSAG" xlink:type="simple">Ant</abbrev>. IV with simple apical vesicle, <abbrev xmlns:xlink="http://www.w3.org/1999/xlink" xlink:title="abdominal segments" id="ABBRID0EFSAG" xlink:type="simple">Abd</abbrev>. IV tergum with p5=s equal to ½ macrochaetae</td><td rowspan="1" colspan="1">
                      <bold><italic><tp:taxon-name><tp:taxon-name-part taxon-name-part-type="genus" reg="Ceratophysella">C.</tp:taxon-name-part><tp:taxon-name-part taxon-name-part-type="species" reg="denticulata">denticulata</tp:taxon-name-part></tp:taxon-name></italic> (Bagnall, 1941)</bold>
                    </td></tr><tr><td rowspan="1" colspan="1">–</td><td rowspan="1" colspan="1"><abbrev xmlns:xlink="http://www.w3.org/1999/xlink" xlink:title="abdominal segments" id="ABBRID0EDTAG" xlink:type="simple">Abd</abbrev>. V tergum without chaeta a2, <abbrev xmlns:xlink="http://www.w3.org/1999/xlink" xlink:title="antennal segments" id="ABBRID0EHTAG" xlink:type="simple">Ant</abbrev>. IV with bi- <abbrev xmlns:xlink="http://www.w3.org/1999/xlink" xlink:title="subapical organite" id="ABBRID0ELTAG" xlink:type="simple">or</abbrev> trilobed apical vesicle, <abbrev xmlns:xlink="http://www.w3.org/1999/xlink" xlink:title="abdominal segments" id="ABBRID0EPTAG" xlink:type="simple">Abd</abbrev> IV with chaeta p5=s equal to ¾ macrochaetae</td><td rowspan="1" colspan="1">
                      <bold><italic><tp:taxon-name><tp:taxon-name-part taxon-name-part-type="genus" reg="Ceratophysella">C.</tp:taxon-name-part><tp:taxon-name-part taxon-name-part-type="species" reg="communis">communis</tp:taxon-name-part></tp:taxon-name></italic> (Folsom, 1898)</bold>
                    </td></tr><tr><td rowspan="1" colspan="1">9</td><td rowspan="1" colspan="1"><abbrev xmlns:xlink="http://www.w3.org/1999/xlink" xlink:title="abdominal segments" id="ABBRID0ENUAG" xlink:type="simple">Abd</abbrev>. V tergum with cuticular projection <abbrev xmlns:xlink="http://www.w3.org/1999/xlink" xlink:title="subapical organite" id="ABBRID0ERUAG" xlink:type="simple">or</abbrev> medial spines</td><td rowspan="1" colspan="1">
                      <bold>10</bold>
                    </td></tr><tr><td rowspan="1" colspan="1">–</td><td rowspan="1" colspan="1"><abbrev xmlns:xlink="http://www.w3.org/1999/xlink" xlink:title="abdominal segments" id="ABBRID0EDVAG" xlink:type="simple">Abd</abbrev>. V tergum without such projection <abbrev xmlns:xlink="http://www.w3.org/1999/xlink" xlink:title="subapical organite" id="ABBRID0EHVAG" xlink:type="simple">or</abbrev> spines</td><td rowspan="1" colspan="1">
                      <bold>11</bold>
                    </td></tr><tr><td rowspan="1" colspan="1">10</td><td rowspan="1" colspan="1"><abbrev xmlns:xlink="http://www.w3.org/1999/xlink" xlink:title="abdominal segments" id="ABBRID0EZVAG" xlink:type="simple">Abd</abbrev>. V tergum with medial cuticular projection, dens with 7 normal chaetae, ventral sensory file (sensory rasp) with ca. 40 peg-like sensilla</td><td rowspan="1" colspan="1">
                      <bold><italic><tp:taxon-name><tp:taxon-name-part taxon-name-part-type="genus" reg="Ceratophysella">C.</tp:taxon-name-part><tp:taxon-name-part taxon-name-part-type="species" reg="liguladorsi">liguladorsi</tp:taxon-name-part></tp:taxon-name></italic> (Lee, 1974)</bold>
                    </td></tr><tr><td rowspan="1" colspan="1">–</td><td rowspan="1" colspan="1"><abbrev xmlns:xlink="http://www.w3.org/1999/xlink" xlink:title="abdominal segments" id="ABBRID0EXWAG" xlink:type="simple">Abd</abbrev>. V tergum with chaetae p1 modified in spines, dens with 7 chaetae among which two modified, central sensory file (sensory rasp) with ca. 25–35 peg-like sensilla</td><td rowspan="1" colspan="1">
                      <bold><italic><tp:taxon-name><tp:taxon-name-part taxon-name-part-type="genus" reg="Ceratophysella">C.</tp:taxon-name-part><tp:taxon-name-part taxon-name-part-type="species" reg="duplicispinosa">duplicispinosa</tp:taxon-name-part></tp:taxon-name></italic> (Yosii, 1954)</bold>
                    </td></tr><tr><td rowspan="1" colspan="1">11</td><td rowspan="1" colspan="1">Head with chaetae d5 and sd5 modified into spines</td><td rowspan="1" colspan="1">
                      <bold>12</bold>
                    </td></tr><tr><td rowspan="1" colspan="1">–</td><td rowspan="1" colspan="1">Head without chaetae modified into spines</td><td rowspan="1" colspan="1">
                      <bold>13</bold>
                    </td></tr><!--PageBreak --><tr><td rowspan="1" colspan="1">12</td><td rowspan="1" colspan="1">Length of unguiculus as 1/3 of inner edge of claw, tibiotarsi with A1 (tenent hair) short (= ½ of inner edge of claw)</td><td rowspan="1" colspan="1"><bold><italic><tp:taxon-name><tp:taxon-name-part taxon-name-part-type="genus" reg="Ceratophysella">C.</tp:taxon-name-part><tp:taxon-name-part taxon-name-part-type="species" reg="xiaoi">xiaoi</tp:taxon-name-part></tp:taxon-name></italic> (Tamura, 1998)</bold> (in: <xref ref-type="bibr" rid="B20">Tamura and Zhao 1998</xref>)</td></tr><tr><td rowspan="1" colspan="1">–</td><td rowspan="1" colspan="1">Length of unguiculus as 1/2 of inner edge of claw, tibiotarsi with A1 (tenent hair) long (= length of inner edge of claw)</td><td rowspan="1" colspan="1">
                      <bold><italic><tp:taxon-name><tp:taxon-name-part taxon-name-part-type="genus" reg="Ceratophysella">C.</tp:taxon-name-part><tp:taxon-name-part taxon-name-part-type="species" reg="anshanensis">anshanensis</tp:taxon-name-part></tp:taxon-name></italic> (Wu &amp; Xie, 2007)</bold>
                    </td></tr><tr><td rowspan="1" colspan="1">13</td><td rowspan="1" colspan="1">Head without a pair of cornea-like convexity</td><td rowspan="1" colspan="1">
                      <bold>14</bold>
                    </td></tr><tr><td rowspan="1" colspan="1">–</td><td rowspan="1" colspan="1">Head with a pair of cornea-like convexity</td><td rowspan="1" colspan="1">
                      <bold><italic><tp:taxon-name><tp:taxon-name-part taxon-name-part-type="genus" reg="Ceratophysella">C.</tp:taxon-name-part><tp:taxon-name-part taxon-name-part-type="species" reg="sinensis">sinensis</tp:taxon-name-part></tp:taxon-name></italic> Stach, 1964</bold>
                    </td></tr><tr><td rowspan="1" colspan="1">14</td><td rowspan="1" colspan="1">Dens with thickened chaetae, tibiotarsi with prolonged chaeta A1 as pointed tenent hair, claws with one internal tooth and two pairs of lateral teeth</td><td rowspan="1" colspan="1">
                      <bold><italic><tp:taxon-name><tp:taxon-name-part taxon-name-part-type="genus" reg="Ceratophysella">C.</tp:taxon-name-part><tp:taxon-name-part taxon-name-part-type="species" reg="skarzynskii">skarzynskii</tp:taxon-name-part></tp:taxon-name></italic> sp. n.</bold>
                    </td></tr><tr><td rowspan="1" colspan="1">–</td><td rowspan="1" colspan="1">Dens without thickened chaetae, tibiotarsi without prolonged chaeta A1, claws without internal and lateral teeth</td><td rowspan="1" colspan="1">
                      <bold><italic><tp:taxon-name><tp:taxon-name-part taxon-name-part-type="genus" reg="Ceratophysella">C.</tp:taxon-name-part><tp:taxon-name-part taxon-name-part-type="species" reg="flectochaeta">flectochaeta</tp:taxon-name-part></tp:taxon-name></italic> Lin &amp; Xia, 1983</bold>
                    </td></tr></tbody></table></table-wrap></sec></tp:treatment-sec><tp:treatment-sec><!--Section generated to contain objects referenced in tp:taxon-treatment.--><fn-group><fn id="en1"><p>following the description in Tamura and Zhao 2008</p></fn></fn-group></tp:treatment-sec><ref-list><ref id="B13"><mixed-citation xmlns:xlink="http://www.w3.org/1999/xlink" xlink:type="simple"><person-group><name name-style="western"><surname>Jia</surname><given-names>J</given-names></name><name name-style="western"><surname>Skarżyński</surname><given-names>D</given-names></name><name name-style="western"><surname>Li</surname><given-names>Y</given-names></name></person-group> (<year>2010</year>) <article-title><italic><tp:taxon-name><tp:taxon-name-part taxon-name-part-type="genus">Ceratophysella</tp:taxon-name-part><tp:taxon-name-part taxon-name-part-type="species">taiguensis</tp:taxon-name-part></tp:taxon-name></italic> sp. nov. (<tp:taxon-name><tp:taxon-name-part taxon-name-part-type="order">Collembola</tp:taxon-name-part></tp:taxon-name>, <tp:taxon-name><tp:taxon-name-part taxon-name-part-type="family">Hypogastruridae</tp:taxon-name-part></tp:taxon-name>) from China, with an annotated checklist of Chinese <italic><tp:taxon-name><tp:taxon-name-part taxon-name-part-type="genus">Ceratophysella</tp:taxon-name-part></tp:taxon-name></italic> Börner, 1932.</article-title><source>Zootaxa</source><volume>2644</volume>: <fpage>57</fpage>–<lpage>63</lpage>. <ext-link xlink:type="simple" ext-link-type="doi" xlink:href="10.11646/zootaxa.2644.1.4">https://doi.org/10.11646/zootaxa.2644.1.4</ext-link></mixed-citation></ref><ref id="B20"><mixed-citation xmlns:xlink="http://www.w3.org/1999/xlink" xlink:type="simple"><person-group><name name-style="western"><surname>Tamura</surname><given-names>H</given-names></name><name name-style="western"><surname>Zhao</surname><given-names>L</given-names></name></person-group> (<year>1998</year>) <article-title>Three species of <tp:taxon-name><tp:taxon-name-part taxon-name-part-type="order">Collembola</tp:taxon-name-part></tp:taxon-name> from Yunnan, Southwest China (<tp:taxon-name><tp:taxon-name-part taxon-name-part-type="subclass">Apterygota</tp:taxon-name-part></tp:taxon-name>).</article-title><source>Zoological Research</source><volume>19</volume>(<issue>2</issue>): <fpage>153</fpage>–<lpage>159</lpage>.</mixed-citation></ref></ref-list></tp:taxon-treatment>
